# Supplementary material for: Sexual Function After Laser Therapy for Penile Cancer: A Systematic Review
Source: Cancers (Basel). 2025 Nov 22;17(23):3737. doi: 10.3390/cancers17233737 (PMC12691219; doi:10.3390/cancers17233737)
Supplement: Supplementary file 1 [file cancers-17-03737-s001.zip]

Archive with 1 entries (1 files):
- cancers-3940951-supplementary.pdf
